# Supplementary material for: Dealing with heterogeneity of cognitive dysfunction in acute depression: a clustering approach
Source: Psychol Med. 2020 Jun 1;51(16):2886–94. doi: 10.1017/S0033291720001567 (PMC8640365; doi:10.1017/S0033291720001567)
Supplement: Supplementary file 1 [file S0033291720001567sup.zip]

Archive with 4 entries (4 files):
- S0033291720001567sup001.tiff
- S0033291720001567sup002.docx
- S0033291720001567sup003.docx
- S0033291720001567sup004.tiff
